# Supplementary material for: Study on the Measurement and Influencing Factors of Care Service Demand of Disabled Elderly in Urban and Rural China
Source: Int J Environ Res Public Health. 2022 Sep 5;19(17):11112. doi: 10.3390/ijerph191711112 (PMC9518346; doi:10.3390/ijerph191711112)
Supplement: Supplementary file 1 [file ijerph-19-11112-s001.zip]

Archive with 1 entries (1 files):
- ijerph-1833328-supplementary.pdf
